# Supplementary material for: Acridine orange fluorescent microscopy is more sensitive than India ink light microscopy in the rapid detection of cryptococcosis among CrAg positive HIV patients
Source: PLoS One. 2017 Jul 27;12(7):e0182108. doi: 10.1371/journal.pone.0182108 (PMC5531523; doi:10.1371/journal.pone.0182108)
Supplement: S1 Table — Spreadsheet contains all raw data for the study population. (XLSX) [file pone.0182108.s001.xlsx]

## Sheet: Comparisons
DATE	PTID	VISIT	SAMPLE	INDIA INK	ACRIDINE ORANGE	CULTURE CFU/ml	Log10 Culture	OP-SCR	Unique_PID	WBC
2015-08-12	411	19.6	CSF	0	4	0	#NUM!		4411-0196	155
2015-03-30	413	0.1	CSF	1	1	12000	4.07918		4413-001	25
2015-04-08	415	0.2	CSF	1	1	790	2.89763		4415-002
2015-04-12	415	0.6	CSF	2	2	550	2.74036		4415-006
2015-04-08	416	0.1	CSF	0	0	0	#NUM!	111	4416-001	4
2015-04-08	417	0.1	CSF	1	1	820	2.91381	200	4417-001	4
2015-04-15	417	1.1	CSF	1	1	460	2.66276		4417-011	4
2015-04-21	417	1.7	CSF	1	1	20	1.30103		4417-017	4
2015-04-15	419	0.1	CSF	4	3	51000000	7.70757	470	4419-001	4
2015-04-16	420	0.1	CSF	4	3	620000	5.79239	600	4420-001	4
2015-04-17	420	0.2	CSF	3	2	176000	5.24551		4420-002	4
2015-04-22	420	0.7	CSF	4	2	430	2.63347		4420-007	4
2015-04-24	420	1.2	CSF	3	2	180	2.25527		4420-012	4
2015-04-29	420	1.7	CSF	2	1	100	2		4420-017	4
2015-05-07	420	3.1	CSF	2	1	0	#NUM!		4420-031	4
2015-04-23	422	0.4	CSF	2	1	3200	3.50515		4422-004	4
2015-04-29	422	1.3	CSF	2	1	4000	3.60206		4422-013	4
2015-04-23	423	0.1	CSF	0	3	500	2.69897	401	4423-001	385
2015-04-29	423	0.7	CSF	2	4	80	1.90309		4423-007	4
2015-04-25	424	0.1	CSF	3	1	14500	4.16137	800	4424-001
2015-04-29	424	0.3	CSF	3	2	15300	4.18469		4424-003	4
2015-05-04	424	1.1	CSF	2	1	5200	3.716		4424-011	4
2015-05-07	424	1.4	CSF	2	1	520	2.716		4424-014	4
2015-07-31	424	14	CSF	2	1	13000	4.11394		4424-0140	4
2015-08-17	424	16.3	CSF	2	1	200	2.30103		4424-0163	4
2015-09-14	424	20	CSF	1	0	0	#NUM!		4424-0200	4
2015-04-25	425	0.1	CSF	3	2	167000	5.22272	200	4425-001
2015-04-29	425	0.3	CSF	1	4	200	2.30103		4425-003	4
2015-05-04	425	1.1	CSF	1	3	30	1.47712		4425-011	4
2015-04-25	426	0.1	CSF	3	2	123000	5.08991	330	4426-001
2015-04-29	426	0.3	CSF	3	1	7900	3.89763		4426-003	4
2015-04-27	427	0.1	CSF	3	3	143000	5.15534	322	4427-001	4
2015-04-29	427	0.3	CSF	3	1	133000	5.12385		4427-003	4
2015-04-29	430	0.1	CSF	2	3	41000	4.61278	330	4430-001	4
2015-05-05	430	0.7	CSF	1	2	0	#NUM!		4430-007	4
2015-04-29	431	0.1	CSF	4	1	50000	4.69897	305	4431-001	4
2015-05-05	431	0.7	CSF	5	1	198000	5.29667		4431-007	4
2015-09-04	432	18	CSF	3	3	0	#NUM!		4432-0180	185
2015-05-04	433	0.3	CSF	3	3	138000	5.13988		4433-003	120
2015-05-04	433	0.5	CSF	3	3	540	2.73239		4433-005	4
2015-05-04	434	0.3	CSF	1	3	30	1.47712		4434-003
2015-05-05	435	0.1	CSF	1	2	4000	3.60206	245	4435-001	4
2015-05-07	435	0.3	CSF	1	3	10	1		4435-003	4
2015-05-07	436	0.3	CSF	2	2	116000	5.06446		4436-003	80
2015-05-07	437	0.3	CSF	0	1	0	#NUM!		4437-003	85
2015-06-10	451	0.3	CSF	2	2	5100	3.70757		4451-003	4
2015-06-11	451	0.5	CSF	1	2	70	1.8451		4451-005	35
2015-06-15	451	1.1	CSF	1	1	0	#NUM!		4451-011	45
2015-06-10	452	0.1	CSF	3	3	810000	5.90849	382	4452-001	60
2015-06-10	453	0.1	CSF	1	3	590	2.77085	160	4453-001	4
2015-06-16	453	0.7	CSF	0	1	0	#NUM!		4453-007	4
2015-06-15	454	0.5	CSF	1	1	120	2.07918		4454-005	60
2015-06-15	456	0.3	CSF	3	1	79000	4.89763		4456-003	280
2015-06-11	457	0.1	CSF	1	4	1120000	6.04922	2	4457-001	400
2015-06-15	457	0.3	CSF	1	3	230	2.36173		4457-003	45
2015-06-15	458	0.1	CSF	4	4	2140000	6.33041		4458-001	4
2015-06-16	458	0.2	CSF	4	1	1820000	6.26007		4458-002	4
2015-07-16	458	4.7	CSF	1	1	0	#NUM!		4458-047	4
2015-06-15	459	0.1	CSF	1	0	140	2.14613	255	4459-001	4
2015-08-13	459	10	CSF	1	1	0	#NUM!		4459-0100	4
2015-06-16	460	0.1	CSF	0	1	320	2.50515	345	4460-001	40
2015-08-06	460	8	CSF	1	1	0	#NUM!		4460-080	4
2015-07-16	461	4	CSF	1	2	0	#NUM!		4461-040	4
2015-07-30	463	6	CSF	1	1	0	#NUM!		4463-060	4
2015-07-30	467	6	CSF	2	1	10	1		4467-060	4
2015-08-13	467	8	CSF	1	1	0	#NUM!		4467-080	4
2015-12-11	470	20.4	CSF	0	1	23800	4.37658		4470-0204
2015-12-17	470	21.1	CSF	1	1	570	2.75587		4470-0211
2015-07-10	477	0.1	CSF	2	2	38000	4.57978		4477-001	4
2015-07-28	479	1.5	CSF	1	2	0	#NUM!		4479-015	270
2015-07-23	482	0.1	CSF	0	2	10	1		4482-001	45
2015-08-03	484	1.1	CSF	0	2	0	#NUM!		4484-011	80
2015-07-27	485	0.1	CSF	4	1	1950000	6.29003	650	4485-001	4
2015-07-29	486	0.1	CSF	3	1	34000	4.53148	260	4486-001	4
2015-07-29	487	0.1	CSF	1	1	56000	4.74819	260	4487-001	4
2015-07-31	487	0.3	CSF	1	2	20000	4.30103		4487-003	70
2015-08-10	487	1.7	CSF	1	2	0	#NUM!		4487-017	4
2015-07-31	488	0.1	CSF	4	1	2230000	6.3483	220	4488-001	4
2015-08-03	488	0.4	CSF	4	1	1170000	6.06819		4488-004	4
2015-08-10	488	1.4	CSF	4	1	24000	4.38021		4488-014	4
2015-08-13	488	1.7	CSF	4	2	6900	3.83885		4488-017	4
2015-08-03	489	0.1	CSF	0	3	0	#NUM!	300	4489-001	115
2015-08-11	489	1.2	CSF	0	2	0	#NUM!		4489-012	4
2015-08-14	489	1.7	CSF	0	1	0	#NUM!		4489-017
2015-08-03	490	0.1	CSF	2	3	810000	5.90849	930	4490-001	55
2015-08-12	490	1.3	CSF	0	3	0	#NUM!		4490-013	35
2015-08-18	490	2.2	CSF	0	1	0	#NUM!		4490-022	4
2015-08-04	491	0.1	CSF	0	2	200	2.30103	250	4491-001	4
2015-08-10	491	0.6	CSF	2	4	10	1		4491-006
2015-08-12	491	1.1	CSF	1	4	0	#NUM!		4491-011	4
2015-08-13	491	1.2	CSF	0	4	0	#NUM!		4491-012	265
2015-08-17	491	1.6	CSF	0	2	0	#NUM!		4491-016
2015-08-18	491	1.7	CSF	0	2	0	#NUM!		4491-017
2015-08-04	492	0.1	CSF	2	1	50000	4.69897	168	4492-001	4
2015-08-11	493	1.1	CSF	1	2	3600	3.5563		4493-011	4
2015-08-06	494	0.1	CSF	4	2	810000	5.90849	250	4494-001	60
2015-08-07	495	0.1	CSF	2	0	15900	4.2014	180	4495-001	4
2015-08-10	496	0.1	CSF	3	2	250000	5.39794	214	4496-001	4
2015-08-12	496	0.3	CSF	4	1	164000	5.21484		4496-003	4
2015-08-14	496	0.5	CSF	0	2	22000	4.34242		4496-005	4
2015-08-17	496	0.7	CSF	4	2	15000	4.17609		4496-007	4
2015-08-17	496	1.1	CSF	3	2	11800	4.07188		4496-011	4
2015-08-19	496	1.3	CSF	3	1	9200	3.96379		4496-013	160
2015-09-04	496	4	CSF	2	2	10	1		4496-040	135
2015-08-19	497	0.1	CSF	1	2	5600	3.74819	390	4497-001	220
2015-09-23	499	4	CSF	1	1	0	#NUM!		4499-040	4
2015-09-03	502	0.1	CSF	1	1	350000	5.54407	801	4502-001	4
2015-09-04	504	0.1	CSF	1	1	0	#NUM!		4504-001	135
2015-10-27	504	6.1	CSF	1	1	0	#NUM!		4504-061	4
2015-09-08	508	0.2	CSF	1	1	14100	4.14922		4508-002	4
2015-09-10	508	0.4	CSF	0	1	490	2.6902		4508-004	4
2015-09-14	508	0.6	CSF	0	1	40	1.60206		4508-006	4
2015-09-21	508	2.1	CSF	0	1	0	#NUM!		4508-021	4
2015-09-09	509	0.1	CSF	1	1	73000	4.86332	400	4509-001	4
2015-09-14	509	0.4	CSF	1	1	1250	3.09691		4509-004	4
2015-09-16	509	1.1	CSF	1	1	40	1.60206		4509-011	4
2015-09-14	512	0.1	CSF	2	2	139000	5.14301	490	4512-001	4
2015-09-17	512	0.4	CSF	3	2	124000	5.09342		4512-004	60
2015-09-17	513	0.3	CSF	1	1	2200	3.34242		4513-003	4
2015-09-21	513	0.6	CSF	0	1	10	1		4513-006
2015-09-16	515	0.1	CSF	3	3	1980000	6.29667	334	4515-001	4
2015-09-20	515	0.5	CSF	3	4	78000	4.89209		4515-005	4
2015-09-17	516	0.1	CSF	3	3	1940000	6.2878	376	4516-001	125
2015-09-22	516	0.6	CSF	1	1	520	2.716		4516-006	55
2015-09-30	516	1.7	CSF	0	1	10	1		4516-017	85
2015-09-20	517	0.3	CSF	0	3	0	#NUM!		4517-003	125
2015-09-20	519	0.1	CSF	1	2	1000	3	220	4519-001	55
2015-09-21	520	0.1	CSF	3	4	920000	5.96379	450	4520-001	4
2015-09-23	521	0.1	CSF	2	3	1010	3.00432	320	4521-001	455
2015-09-29	521	0.7	CSF	1	2		#NUM!		4521-007	0
2015-09-30	522	0.1	CSF	1	2	150	2.17609	140	4522-001	190
2015-10-02	523	0.1	CSF	3	3	212000	5.32634	390	4523-001	4
2015-10-15	524	1.4	CSF	0	1	0	#NUM!		4524-014	30
2015-10-19	524	2.1	CSF	1	1	0	#NUM!		4524-021	35
2015-10-09	525	0.5	CSF	1	1	9900	3.99564		4525-005	4
2015-10-11	525	0.7	CSF	1	1	600	2.77815		4525-007	4
2015-10-12	525	1.1	CSF	1	1	8000	3.90309		4525-011	4
2015-10-19	525	2.1	CSF	1	1	390	2.59106		4525-021	4
2015-10-26	525	4	CSF	1	1	10	1		4525-040	4
2015-11-23	525	8	CSF	0	1	0	#NUM!		4525-080	4
2015-10-19	527	1.6	CSF	0	3	0	#NUM!		4527-016	400
2015-10-10	528	0.1	CSF	2	2	710000	5.85126	558	4528-001
2015-10-14	528	0.3	CSF	3	1	920000	5.96379		4528-003	4
2015-10-26	528	2.1	CSF	1	1	320	2.50515		4528-021	4
2015-10-12	529	0.1	CSF	2	2	650	2.81291	590	4529-001	45
2015-10-19	529	1.1	CSF	1	3	60	1.77815		4529-011	650
2015-10-14	530	0.1	CSF	3	2	430000	5.63347	490	4530-001	4
2015-10-15	530	0.2	CSF	2	1	215000	5.33244		4530-002	4
2015-10-28	530	2.1	CSF	0	1	2800	3.44716		4530-021	4
2015-11-16	530	6	CSF	1	1	10	1		4530-060	4
2015-10-16	532	0.1	CSF	4	2	2090000	6.32015	630	4532-001	4
2015-10-19	532	0.4	CSF	3	1	1680000	6.22531		4532-004	4
2015-10-20	534	0.3	CSF	4	4	2240000	6.35025		4534-003
2015-10-28	534	1.3	CSF	2	1	50	1.69897		4534-013	4
2015-10-19	535	0.1	CSF	1	1	42000	4.62325	210	4535-001	4
2015-10-20	536	0.1	CSF	2	2	2360000	6.37291	800	4536-001	4
2015-10-27	540	0.1	CSF	2	2	184000	5.26482	330	4540-001	4
2015-12-08	542	6	CSF	2	2	0	#NUM!		4542-060	95
2015-11-16	544	1.5	CSF	1	1	240	2.38021		4544-015	30
2015-11-12	548	0.1	CSF	2	1	4900	3.6902	168	4548-001	4
2015-11-12	549	0.1	CSF	0	1	670000	5.82607		4549-001	#REF!
2015-11-16	549	0.5	CSF	2	2	2800	3.44716		4549-005	4
2015-11-25	549	1.7	CSF	0	1	0	#NUM!		4549-017	25
2015-11-19	550	0.1	CSF	1	2	90	1.95424	155	4550-001	145
2015-11-23	552	0.1	CSF	3	4	370000	5.5682	424	4552-001	4
2015-11-25	552	0.3	CSF	3	4	430000	5.63347		4552-003	4
2015-12-07	552	2.1	CSF	2	2	24000	4.38021		4552-021	4
2015-12-09	552	2.3	CSF	0	1	92000	4.96379		4552-023	4
2015-12-11	552	2.5	CSF	0	1	55000	4.74036		4552-025	4
2015-11-26	555	0.1	CSF	3	3	66000	4.81954	195	4555-001	4
2015-12-08	557	1.2	CSF	0	1	60	1.77815		4557-012	36
2015-12-17	557	2.4	CSF	0	0	0	#NUM!		4557-024	4
2015-12-02	558	0.3	CSF	0	1	240	2.38021		4558-003	4
2015-12-09	558	1.3	CSF	2	2	0	#NUM!		4558-013	36
2015-12-11	558	1.2	CSF	2	2	0	#NUM!		4558-012
2015-12-02	560	0.1	CSF	1	1	60000	4.77815	300	4560-001	4
2015-12-08	560	0.7	CSF	2	2	390	2.59106		4560-007	4
2015-12-15	560	1.7	CSF	0	0	20	1.30103		4560-017	4
2015-12-02	561	0.1	CSF	2	2	128000	5.10721		4561-001	4
2015-12-02	562	0.1	CSF	2	2	234000	5.36922	190	4562-001	4
2015-12-10	562	1.2	CSF	0	1	580	2.76343		4562-012
2015-12-08	563	0.6	CSF	2	2	230	2.36173		4563-006	4
2015-12-11	563	1.2	CSF	0	1	490	2.6902		4563-012	#REF!
2015-12-07	564	0.1	CSF	1	1	162000	5.20952	170	4564-001	4
2015-12-07	565	0.1	CSF	3	3	880	2.94448	810	4565-001	230
2015-12-08	565	0.2	CSF	2	2	0	#NUM!		4565-002	130
2015-12-08	567	0.1	CSF	2	2	7400	3.86923	30	4567-001	36
2015-12-17	567	1.3	CSF	0	0	130	2.11394		4567-013	4
2015-12-09	568	0.1	CSF	2	2	129000	5.11059	190	4568-001	4
2015-12-11	568	0.3	CSF	1	1	68000	4.83251		4568-003	30
2015-12-11	569	0.1	CSF	1	1	129000	5.11059		4569-001	4
2015-12-15	570	0.1	CSF	0	1	50700	4.70501	255	4570-001	25
2015-12-17	570	0.3	CSF	1	1	58000	4.76343		4570-003
2015-12-15	652	1.7	CSF	0	0	40	1.60206		4652-017	4

## Sheet: Baseline parameters
Study_id	Age	Sex	OnART	HeadacheDur	Weight	Wasting	OP	WBC's
4415	25	Female	Yes, current	10	50	Yes	600	90
4416	46	Female	Yes, current	2	50	Yes	111	4
4417	28	Female	No	30	65	No	200	4
4419	27	Female	No	10	58.6	No	470	4
4420	35	Female	No	21	32	Yes	600	4
4422	25	Male	Yes, current	30	48	No	150	4
4423	44	Female	Yes, current	14	43	No	401	385
4424	35	Female	Yes, current	14	66	No	800	4
4425	30	Female	No	7	58	No	200	4
4426	28	Male	No	4	52	Yes	330	4
4427	30	Male	Yes, current	3	42	Yes	322	4
4430	60	Male	No		80	No	330	4
4431	26	Female	No	14	30	Yes	305	4
4432	32	Male	No	7	51	Yes	275
4433	40	Male	No	30	66	Yes	600	4
4434	47	Female	Yes, current	7	60	No	170	0
4435	38	Male	Yes, current	14	76	No	245	4
4436	43	Male	Yes, current	30	55	Yes	733	70
4437	30	Male	Yes, current	3	60	No	180	90
4451	32	Male	No	30	45	Yes	292	30
4452	40	Male	Yes, current	7	61	Blank	382	60
4453	45	Male	No	7	55	Yes	160	4
4454	30	Female	Yes, current	3	60	No	520	90
4456	59	Male	ART defaulter	30	60	Yes	410	240
4457	35	Male	No	14	59	Yes	255	400
4458	40	Female	No	14		No	580	4
4459	30	Female	Yes, current		43	Yes	150	4
4460	30	Female	Yes, current	60	65	No	345	40
4461	24	Female	No	21	50	Yes	352	4
4463	35	Male	No	30	50	Yes	80	4
4467	32	Female	No	30	50	Yes	320	4
4470	24	Female	Yes, current	4	54	No	270	4
4477	26	Male	No	21	57	No		4
4479	35	Male	No	7	61	No	370	405
4482	32	Male	Yes, current	14	62	No		45
4484	45	Female	No	30	54	No	200	4
4485	34	Male	No		70	No	650	4
4486	45	Male	No	3	50	Yes	260	4
4487	39	Male	Yes, current	6	60	Yes	260	4
4488	30	Male	Yes, current	60	50	No	220	4
4489	40	Male	Yes, current	7	58	No	300	130
4490	27	Female	ART defaulter	14	50	Yes	930	55
4491	36	Female	Yes, current	7	50	No	250	4
4492	37	Male	Yes, current	7	54	No	168	4
4493	42	Male	Yes, current	1	52	Yes	385	4
4494	40	Female	Yes, current	21	42	Yes	250	60
4495	28	Male	Yes, current	14	49	No	180	4
4496	30	Female	Yes, current	14	45	Yes	214	4
4497	30	Male	No	6	*	No	390	4
4499	30	Female	Yes, current	30	52	Yes	610	70
4502	30	Female	No	14	64	No	801	4
4504	26	Male	Yes, current	21	55	No		135
4508	40	Female	Yes, current	14	51	Yes		4
4509	23	Female	Yes, current	30	50	Yes	400	4
4512	32	Male	Yes, current	21	50	Yes	490	4
4513	28	Male	Yes, current	6	50	No	255	4
4515	37	Male	No	21	65	No	334	4
4516	27	Male	No	30		No	376	95
4517	30	Male	No	5	54	No	335	225
4519	39	Male	Yes, current	30	65	No	220	55
4520	41	Male	No	30	65	Yes	450	4
4521	46	Male	Yes, current	21	45	Yes	320	455
4522	21	Male	Yes, current	30	45	Yes	140	190
4523	50	Male	No	30		No	390	4
4524	30	Female	Yes, current	14	50	No	410	45
4525	25	Male	No	10	45	Yes	550	4
4527	48	Female	Yes, current	7	45	No	390	1985
4528	25	Male	No	14	50	Blank	558	4
4529	40	Male	Yes, current	30	50	Yes	590	45
4530	18	Female	Yes, current	14	40	Yes	490	4
4532	35	Female	No	7		No	630	4
4534	45	Male	No	7	57	No	385	4
4535	48	Male	Yes, current	14	50	Blank	210	4
4536	35	Male	Yes, current	7	50.1	Yes	800	4
4540	31	Male	Yes, current	14	51	No	330	4
4542	35	Male	Yes, current	30	60	Yes	790	4
4544	33	Male	Yes, current	30	42	Yes	330	4
4548	43	Male	No	14	45	Yes	168	4
4549	25	Female	No	10	40	Yes		0
4550	35	Male	No	14	59	No	155	145
4552	37	Female	Yes, current	30	45	Yes	424	4
4555	25	Male	Yes, current		35	Yes	195	4
4560	50	Male	No	30	64	No	300	4
4562	41	Female	No	10		Yes	190	4
4563	30	Female	ART defaulter	30	45	No	270	4
4564	36	Male	Yes, current	7	55	No	170	4
4565	32	Male	Yes, current	10	50	Yes	810	230
4567	20	Male	ART defaulter	30	45	Yes	30	36
4568	38	Male	No	45	68	No	190	4
4570	56	Male	ART defaulter	14	60	No	255	25

## Sheet: Screening form
Study_id	visit_date	HosDate	HospitalID	Age	Sex	LPconsent	Srgconsent	HIVst	OnART	diagCCM	Fever	FeverDur	Headache	HeadacheDur	VisChange	VisChangeDur	Photophobia	PhotophobiaDur	AltMStatus	AltMStatusDur	Vomit	VomitDur	Seizures	SeizureNum	SeizureDur	SkinLesion	SkinLesionSpec	SkinLesionDur	Cough	CoughDur	Temp	RR	Weight	WeightScale	WeightEst	HR	SystolicBP	DiastolicBP	PulseOx	PulseOxNA	Height	GCS	lymphadenitis	NuchalRigid	Kernigs	Brudzinski	FocalND	CranialNP	CNdeficit
4414	2015-04-01	2015-04-01		50	Male	Yes	Unchecked	Known positive	Yes, current	No	Unchecked		Checked	10	Checked	14	Unchecked		Unchecked		Unchecked		Unchecked			Unchecked			Unchecked		37.5	22	66	Checked	Unchecked	82	120	90	99	Unchecked		15	No	No	No	No	No	No	No
4415	2015-04-07	2015-04-02	75257	25	Female	Blank	Checked	Known positive	Yes, current	No	Checked	14	Checked	10	Unchecked		Unchecked		Unchecked		Checked	14	Unchecked			Unchecked			Unchecked		37.2	20	50	Unchecked	Checked	111	119	87	94	Unchecked		13	No	Yes	Yes	Yes	Yes	No	No
4416	2015-04-08	2015-04-07	75567	46	Female	Blank	Checked	Known positive	Yes, current	No	Checked	14	Checked	2	Unchecked		Unchecked		Unchecked		Unchecked		Checked	4		Unchecked			Checked	1	35.7	20	50	Unchecked	Checked	90	90	66	93	Unchecked	26	14	No	Yes	Yes	Yes	No	No	No
4417	2015-04-08	2015-04-06	75600	28	Female	Yes	Unchecked	Known positive	No	Yes	Unchecked		Checked	30	Unchecked		Unchecked		Unchecked		Checked	14	Unchecked			Checked	PRURITIC LESION	30	Checked	14	37	26	65	Checked	Unchecked	136	140	83	94	Unchecked	31	15	Yes	No	No	No	No	No	No
4418	2015-04-14	2015-04-09	75788	44	Male	Blank	Checked	Known positive	Yes, current	No	Checked	30	Unchecked		Unchecked		Unchecked		Checked	2	Unchecked		Unchecked			Unchecked			Unchecked		36.3	22		Unchecked	Unchecked	95	90	60	96	Unchecked		13	No	Yes	No	No	No	No	No
4419	2015-04-15	2015-04-14	76283	27	Female	Blank	Checked	Known positive	No	No	Unchecked		Checked	10	Unchecked		Unchecked		Unchecked		Checked	4	Checked	1	1	Unchecked			Unchecked		36.8	20	58.6	Unchecked	Checked	86	147	101	97	Unchecked	27.5	14	No	Yes	No	No	No	No	No
4420	2015-04-16	2015-04-15	76382	35	Female	Yes	Unchecked	Known positive	No	No	Checked	7	Checked	21	Checked	7	Checked	7	Unchecked		Checked	21	Unchecked			Unchecked			Checked	21	36.1	20	32	Checked	Unchecked	64	104	67	97	Unchecked	22	15	No	No	No	No	No	No	No
4421	2015-04-19	2015-04-18	76646	28	Female	Yes	Unchecked	Known positive	No	No	Checked	7	Checked	14	Unchecked		Unchecked		Unchecked		Checked	14	Unchecked			Unchecked			Unchecked		34.7	28	80	Unchecked	Checked	125	96	72	91	Unchecked		15	No	Yes	No	No	No	No	No
4422	2015-04-20	2015-04-20		25	Male	Yes	Unchecked	Known positive	Yes, current	Yes	Checked	14	Checked	30	Unchecked		Unchecked		Unchecked		Checked	5	Unchecked			Unchecked			Unchecked		35.7	22	48	Checked	Unchecked	100	110	70	98	Unchecked	22.5	15	No	No	No	No	No	No	No
4423	2015-04-23	2015-04-22	86069	44	Female	Yes	Unchecked	Known positive	Yes, current	Yes	Unchecked		Checked	14	Unchecked		Checked	1	Unchecked		Checked	1	Unchecked			Unchecked			Unchecked		35.6	22	43	Checked	Unchecked	110	107	85	98	Unchecked		15	No	No	No	No	No	No	No
4424	2015-04-25	2015-04-25	39921	35	Female	Yes	Unchecked	Known positive	Yes, current	Yes	Unchecked		Checked	14	Checked	14	Checked	7	Unchecked		Checked	7	Unchecked			Unchecked			Unchecked		34.8	20	66	Checked	Unchecked	68	126	85	99	Unchecked	29.5	15	No	Yes	No	No	No	No	No
4425	2015-04-25	2015-04-25	86287	30	Female	Yes	Unchecked	Known positive	No	No	Unchecked		Checked	7	Checked	7	Unchecked		Checked	3	Checked	7	Unchecked			Unchecked			Unchecked		36.5	20	58	Checked	Unchecked	68	143	56	97	Unchecked	32.5	15	No	Yes	No	No	No	No	No
4426	2015-04-27	2015-04-25	86327	28	Male	Yes	Unchecked	Known positive	No	No	Unchecked		Checked	4	Unchecked		Unchecked		Unchecked		Checked	4	Checked		2	Unchecked			Unchecked		36	20	52	Checked	Unchecked	52	157	106	99	Unchecked	26	15	No	Yes	No	No	No	No	No
4427	2015-04-27	2015-04-25	86400	30	Male	Yes	Unchecked	Known positive	Yes, current	No	Checked	3	Checked	3	Unchecked		Unchecked		Unchecked		Checked	1	Unchecked			Checked	DIFUSE RASH	90	Unchecked		35	20	42	Checked	Unchecked	79	117	70	98	Unchecked	25	15	No	No	No	No	No	No	No
4428	2015-04-27	2015-04-26	86461	48	Female	Blank	Checked	Unknown	No	No	Checked	7	Unchecked		Unchecked		Unchecked		Unchecked		Unchecked		Unchecked			Unchecked			Unchecked		38.2	24	45	Unchecked	Checked	120	107	73	93	Unchecked	23	15	No	Yes	No	No	Blank	Blank	Blank
4429	2015-04-27	2015-04-28	86451	22	Female	Yes	Unchecked	Known positive	Yes, current	No	Checked	7	Checked	10	Unchecked		Unchecked		Unchecked		Unchecked		Unchecked			Unchecked			Checked	14	36.5	32	60	Unchecked	Checked	109	132	85	97	Unchecked	25.5	10	No	Yes	Yes	Yes	No	No	No
4430	2015-04-29	2015-04-28	86714	60	Male	Blank	Checked	Known positive	No	No	Checked	30	Checked		Unchecked		Unchecked		Checked	4	Unchecked		Unchecked			Unchecked			Checked	14	37.2	26	80	Unchecked	Checked	69	75	46	97	Unchecked	28	14	No	Yes	Yes	Yes	No	No	No
4431	2015-04-29	2015-04-27	86624	26	Female	Blank	Checked	Known positive	No	No	Unchecked		Checked	14	Unchecked		Unchecked		Checked	7	Checked	7	Checked		6	Unchecked			Unchecked		36.6	22	30	Unchecked	Checked	68	128	79	98	Unchecked	20	13	No	Yes	No	No	No	Blank	Blank
4432	2015-04-30	2015-04-28	86598	32	Male	Yes	Unchecked	Known positive	No	No	Checked	7	Checked	7	Checked	7	Checked	7	Unchecked		Unchecked		Unchecked			Unchecked			Unchecked		37.4	16	51	Checked	Unchecked	64	107	60	98	Unchecked	26	15	No	No	No	No	No	No	No
4433	2015-04-30	2015-04-21	86737	40	Male	Blank	Checked	Known positive	No	No	Unchecked		Checked	30	Unchecked		Unchecked		Checked	2	Unchecked		Unchecked			Unchecked			Checked	7	37.6	22	66	Unchecked	Checked	85	121	83	96	Unchecked	28	14	No	Yes	Yes	Yes	No	No	No
4434	2015-05-01	2015-04-30	86829	47	Female	Blank	Checked	Known positive	Yes, current	No	Checked	7	Checked	7	Unchecked		Unchecked		Checked	4	Unchecked		Unchecked			Unchecked			Unchecked		35.4	20	60	Unchecked	Checked	114	129	113	95	Unchecked	33	13	No	Yes	Yes	Yes	No	No	No
4435	2015-05-05	2015-05-04	87275	38	Male	Yes	Unchecked	Known positive	Yes, current	No	Checked	7	Checked	14	Checked	14	Checked	14	Unchecked		Unchecked		Unchecked			Unchecked			Unchecked		35.2	20	76	Checked	Unchecked	69	124	81	97	Unchecked	30.5	15	No	Yes	Yes	No	No	No	No
4436	2015-05-05	2015-05-04	87270	43	Male	Blank	Checked	Known positive	Yes, current	No	Checked	30	Checked	30	Checked	3	Checked	7	Unchecked		Unchecked		Unchecked			Unchecked			Unchecked		36.5	20	55	Unchecked	Checked	106	140	115	97	Unchecked	22	15	No	Yes	Yes	Yes	No	No	No
4437	2015-05-05	2015-05-04	87249	30	Male	Yes	Unchecked	Known positive	Yes, current	Yes	Checked	7	Checked	3	Unchecked		Unchecked		Checked	4	Unchecked		Checked	1	1	Unchecked			Unchecked		35.5	20	60	Checked	Unchecked	70	147	100	96	Unchecked		15	No	No	No	No	No	No	No
4438	2015-05-11	2015-05-08	87645	45	Male	Blank	Checked	Known positive	No	No	Checked	1	Checked	6	Unchecked		Checked	3	Checked	2	Unchecked		Checked	1	1	Unchecked			Unchecked		39	22	68	Unchecked	Checked	140	137	87	85	Unchecked		6	No	Yes	No	No	Yes	No	No
4439	2015-05-13	2015-05-06	87478	49	Male	Yes	Unchecked	Unknown	No	No	Unchecked		Checked	4	Unchecked		Unchecked		Checked	3	Unchecked		Unchecked			Unchecked			Unchecked		35.3	20	70	Unchecked	Checked	86	117	83	96	Unchecked	28	15	No	Yes	No	No	Yes	No	No
4440	2015-05-15	2015-05-15	88206	40	Female	Yes	Unchecked	Known positive	Yes, current	Yes	Unchecked		Checked	30	Unchecked		Unchecked		Unchecked		Unchecked		Unchecked			Unchecked			Unchecked		37.4	24	53	Checked	Unchecked	127	108	89	95	Unchecked	29	15	No	Yes	Yes	No	No	No	No
4441	2015-05-15	2015-05-14	88211	45	Male	Yes	Unchecked	Known positive	No	No	Checked	14	Checked	14	Unchecked		Unchecked		Checked	14	Unchecked		Unchecked			Unchecked			Unchecked		37.5	20	61	Checked	Unchecked	82	127	112	94	Unchecked	30	15	No	Yes	Yes	Yes	No	No	No
4442	2015-05-18	2015-05-16	88346	30	Female	Yes	Unchecked	Known positive	Yes, current	Yes	Unchecked		Checked	7	Checked	14	Unchecked		Checked	1	Unchecked		Unchecked			Unchecked			Unchecked		36.6	20	45	Checked	Unchecked	100	132	103	97	Unchecked		15	No	No	No	No	No	No	No
4443	2015-05-24	2015-05-21	69812	40	Female	Blank	Checked	Known positive	Yes, current	Yes	Checked	2	Unchecked		Unchecked		Unchecked		Checked	5	Unchecked		Unchecked			Unchecked			Unchecked		34.4	22	45	Unchecked	Checked	90	66	44	96	Unchecked		14	No	No	No	No	No	No	No
4444	2015-05-25	2015-05-22	88983	38	Male	Blank	Checked	Known positive	Yes, current	No	Unchecked		Checked	14	Unchecked		Unchecked		Unchecked		Checked	14	Unchecked			Unchecked			Unchecked		36.3	18	70	Unchecked	Checked	92	92	48	94	Unchecked		14	Yes	Yes	Yes	Yes	No	No	No
4445	2015-05-26	2015-05-25	95189	40	Female	Yes	Unchecked	Known positive	Yes, current	No	Checked	14	Checked	99	Unchecked		Unchecked		Unchecked		Checked	14	Unchecked			Unchecked			Unchecked		35.9	20	49	Unchecked	Checked	99	100	53	99	Unchecked		15	No	Yes	Yes	No	No	No	No
4446	2015-05-26	2015-05-26	31635	33	Female	Yes	Unchecked	Known positive	No	No	Unchecked		Checked	4	Checked	4	Unchecked		Unchecked		Checked	4	Checked	1	1	Unchecked			Unchecked		35.9	20	53	Checked	Unchecked	83	130	90	94	Unchecked		15	No	No	No	No	No	No	No
4447	2015-05-27	2015-05-26	95230	34	Male	Blank	Checked	Known positive	Yes, current	No	Unchecked		Checked	60	Checked	7	Unchecked		Checked	3	Checked	7	Checked		5	Unchecked			Unchecked		35.9	20	70	Unchecked	Checked	87	160	120	97	Unchecked	28.5	13	No	Yes	Yes	No	No	No	No
4448	2015-05-28	2015-05-28	95414	40	Female	Blank	Checked	Known positive	Yes, current	No	Unchecked		Checked	14	Unchecked		Unchecked		Checked	3	Unchecked		Unchecked			Unchecked			Unchecked		35.4	20	47	Checked	Unchecked	59	119	90	97	Unchecked	21.5	14	No	Yes	Yes	Yes	No	No	No
4449	2015-06-01	2015-06-01	95397	32	Male	Yes	Unchecked	Known positive	Yes, current	No	Checked	14	Checked	14	Unchecked		Unchecked		Checked	1	Unchecked		Unchecked			Unchecked			Unchecked		35.2	20	58	Checked	Unchecked	74	106	78	98	Unchecked	23	15	No	Yes	Yes	Yes	No	No	No
4450	2015-06-01	2015-05-26	95245	28	Male	Yes	Unchecked	Known positive	Yes, current	No	Unchecked		Checked	14	Unchecked		Unchecked		Checked	1	Unchecked		Unchecked			Unchecked			Unchecked		36.8	20	46	Checked	Unchecked	94	116	80	98	Unchecked	22	15	No	Yes	Yes	Yes	No	No	No
4451	2015-06-08	2015-06-05	96130	32	Male	Blank	Checked	Known positive	No	No	Unchecked		Checked	30	Checked	14	Checked	14	Checked	30	Unchecked		Unchecked			Unchecked			Checked	4	36.8		45	Unchecked	Checked	106	128	90	98	Unchecked	26	10	No	Yes	Yes	Yes	No	No	No
4452	2015-06-10	2015-06-09	96415	40	Male	Yes	Unchecked	Known positive	Yes, current	No	Unchecked		Checked	7	Unchecked		Unchecked		Unchecked		Checked	7	Unchecked			Unchecked			Unchecked		35.4	20	61	Checked	Unchecked	93	140	104	97	Unchecked	27	15	No	Yes	Yes	No	No	No	No
4453	2015-06-10	2015-06-09	46503	45	Male	Yes	Unchecked	Known positive	No	No	Unchecked		Checked	7	Unchecked		Unchecked		Unchecked		Unchecked		Unchecked			Unchecked			Unchecked		36	20	55	Checked	Unchecked	103	109	79	96	Unchecked	24	15	No	No	No	No	No	No	No
4454	2015-06-11	2015-06-09	96508	30	Female	Yes	Unchecked	Known positive	Yes, current	Yes	Unchecked		Checked	3	Unchecked		Unchecked		Unchecked		Unchecked		Unchecked			Unchecked			Unchecked		36.3	20	60	Checked	Unchecked	95	109	73	95	Unchecked	23.3	15	No	No	No	No	No	No	No
4455	2015-06-11	2015-06-09	96492	42	Male	Yes	Unchecked	Known positive	Yes, current	No	Unchecked		Checked	7	Unchecked		Unchecked		Unchecked		Checked	1	Unchecked			Unchecked			Unchecked		36.2	20	53	Checked	Unchecked	78	114	81	99	Unchecked	23	15	No	No	No	No	No	No	No
4456	2015-06-11	2015-06-11	96739	59	Male	Blank	Checked	Known positive	ART defaulter	No	Unchecked		Checked	30	Unchecked		Unchecked		Checked	2	Checked	5	Unchecked			Unchecked			Unchecked		35	20	60	Unchecked	Checked	70	147	97	99	Unchecked	24.5	14	No	Yes	Yes	No	No	No	No
4457	2015-06-12	2015-06-12	96781	35	Male	Yes	Unchecked	Known positive	No	No	Unchecked		Checked	14	Checked	14	Checked	14	Unchecked		Unchecked		Unchecked			Unchecked			Unchecked		36.5	20	59	Checked	Unchecked	68	128	87	98	Unchecked	23.7	15	No	No	No	No	No	No	No
4458	2015-06-15	2015-06-14	96987	40	Female	Blank	Checked	Known positive	No	No	Checked	30	Checked	14	Checked	7	Checked	7	Unchecked		Checked	7	Unchecked			Unchecked			Unchecked		35.3	20		Unchecked	Unchecked	52	145	105	95	Unchecked	29	12	No	Yes	Yes	Yes	No	No	No
4459	2015-06-15	2015-06-04	96036	30	Female	Yes	Unchecked	Known positive	Yes, current	No	Checked	21	Unchecked		Unchecked		Checked	14	Unchecked		Unchecked		Unchecked			Unchecked			Unchecked		35.6	20	43	Unchecked	Checked	110	112	81	93	Unchecked	25	15	No	No	No	No	No	No	No
4460	2015-06-16	2015-06-02	96631	30	Female	Yes	Unchecked	Known positive	Yes, current	No	Checked	14	Checked	60	Unchecked		Unchecked		Unchecked		Unchecked		Unchecked			Unchecked			Unchecked		36.2	20	65	Unchecked	Checked	113	105	63	94	Unchecked	26.5	15	No	Yes	Yes	No	No	No	No
4461	2015-06-18	2015-06-17	97304	24	Female	Blank	Checked	Known positive	No	No	Unchecked		Checked	21	Checked	21	Checked	21	Unchecked		Checked	7	Unchecked			Unchecked			Unchecked		37.4	20	50	Unchecked	Checked	100	136	100	98	Unchecked	26	15	No	Yes	Yes	Yes	Yes	No	No
4462	2015-06-19	2015-06-19		47	Male	Yes	Unchecked	Unknown	Yes, current	Yes	Unchecked		Checked	30	Checked	30	Unchecked		Unchecked		Unchecked		Unchecked			Unchecked			Unchecked		36.3	20	50	Unchecked	Checked	90	135	94	98	Unchecked	21.2	15	No	No	No	No	No	No	No
4463	2015-06-22	2015-06-19	97578	35	Male	Blank	Checked	Known positive	No	No	Unchecked		Checked	30	Unchecked		Unchecked		Checked	5	Unchecked		Unchecked			Unchecked			Unchecked		38.5	20	50	Unchecked	Checked	83	113	62	91	Unchecked	23.5	11	Yes	Yes	No	No	No	No	No
4464	2015-06-22	2015-06-15	97163	62	Female	Blank	Checked	Known positive	No	No	Unchecked		Checked	30	Unchecked		Unchecked		Checked	14	Unchecked		Unchecked			Unchecked			Unchecked		35.5	20	45	Unchecked	Checked	83	109	79	95	Unchecked	21.2	6	No	Yes	No	No	Yes	No	No
4465	2015-06-22	2015-06-22	97669	35	Male	Blank	Checked	Known positive	No	No	Unchecked		Unchecked		Unchecked		Unchecked		Checked	3	Unchecked		Checked	4	1	Checked	MUSCULAR HYPERTENSION	30	Checked	60	36	20	50	Unchecked	Checked	100	120	81	99	Unchecked		14	No	No	No	No	No	No	No
4466	2015-06-22	2015-06-22	97732	30	Male	Blank	Checked	Known positive	No	Yes	Unchecked		Checked	7	Unchecked		Unchecked		Checked	1	Checked	7	Checked	3	1	Unchecked			Unchecked		38.9	26	68	Unchecked	Checked	105	100	54	96	Unchecked	29.2	6	No	Yes	Yes	Yes	No	No	No
4467	2015-06-23	2015-06-22	97847	32	Female	Yes	Unchecked	Known positive	No	No	Unchecked		Checked	30	Checked	14	Checked	4	Unchecked		Checked	21	Unchecked			Unchecked			Unchecked		36.4	20	50	Unchecked	Checked	92	117	77	96	Unchecked	21.8	15	No	No	No	No	No	No	No
4468	2015-06-25	2015-06-24		33	Male	Yes	Unchecked	Known positive	Yes, current	Yes	Checked	14	Checked	14	Unchecked		Unchecked		Unchecked		Checked	7	Unchecked			Unchecked			Unchecked		36.2	20	30	Unchecked	Checked	115	104	58	93	Unchecked	20.1	15	No	No	No	No	No	No	No
4469	2015-06-30	2015-06-30	74490	35	Female	Yes	Unchecked	Known positive	Yes, current	No	Unchecked		Checked	3	Checked	1	Checked	3	Unchecked		Unchecked		Unchecked			Unchecked			Unchecked		37.2	20	61	Checked	Unchecked	111	103	23	98	Unchecked	25.6	15	No	No	No	No	No	No	No
4470	2015-07-01		60124	24	Female	Yes	Unchecked	Known positive	Yes, current	Yes	Unchecked		Checked	4	Unchecked		Unchecked		Unchecked		Unchecked		Unchecked			Unchecked			Unchecked		36.8	20	54	Checked	Unchecked	90	110	70		Unchecked		15	No	No	No	No	No	No	Blank
4471	2015-07-03	2015-07-01	104959	25	Male	Yes	Unchecked	Known positive	Yes, current	No	Checked	5	Checked	5	Unchecked		Unchecked		Unchecked		Unchecked		Unchecked			Unchecked			Unchecked		36.6	20	47	Unchecked	Checked	54	140	83	98	Unchecked	25.7	15	No	No	No	No	No	No	No
4472	2015-07-03	2015-07-02	104827	34	Female	Yes	Unchecked	Known positive	Yes, current	No	Unchecked		Checked	14	Unchecked		Unchecked		Unchecked		Checked		Unchecked			Unchecked			Unchecked		36.1	20	58	Checked	Unchecked	83	121	77	99	Unchecked		15	Yes	No	No	No	No	No	No
4473	2015-07-06	2015-07-03	104956	23	Male	Yes	Unchecked	Known positive	Yes, current	No	Unchecked		Checked	10	Unchecked		Unchecked		Unchecked		Unchecked		Unchecked			Unchecked			Checked	7	35.9	20	58	Unchecked	Checked	60	121	69	98	Unchecked	25.4	15	No	No	No	No	No	No	No
4474	2015-07-06	2015-07-02	104846	35	Male	Blank	Checked	Known positive	Yes, current	No	Checked	30	Unchecked		Unchecked		Unchecked		Checked	21	Unchecked		Unchecked			Unchecked			Checked	30	37.5	24	70	Unchecked	Checked	144	132	80	90	Unchecked		14	Yes	Yes	Yes	Yes	No	No	No
4475	2015-07-08	2015-07-06	105225	44	Male	Blank	Checked	Known positive	Yes, current	No	Checked	7	Checked	7	Unchecked		Unchecked		Checked	3	Unchecked		Unchecked			Unchecked			Unchecked		37.9	20	70	Unchecked	Checked	72	179	145	93	Unchecked	26.4	5	No	Yes	No	No	No	No	No
4476	2015-07-08	2015-07-07	105251	40	Male	Yes	Unchecked	Known positive	Yes, current	No	Checked	3	Checked	7	Unchecked		Unchecked		Unchecked		Checked	21	Unchecked			Unchecked			Unchecked		37.9	20	70	Unchecked	Checked	72	179	145	93	Unchecked	27.5	15	No	No	No	No	No	No	No
4477	2015-07-10	2015-07-09	105528	26	Male	Yes	Unchecked	Known positive	No	No	Unchecked		Checked	21	Checked	7	Unchecked		Unchecked		Checked	7	Unchecked			Unchecked			Unchecked		35.6	20	57	Checked	Unchecked	83	121	79	96	Unchecked	24.6	15	No	No	No	No	No	No	No
4478	2015-07-14	2015-07-07	105346	34	Male	Blank	Checked	Known positive	No	No	Checked	60	Checked	60	Unchecked		Unchecked		Checked	5	Unchecked		Unchecked			Unchecked			Checked	60	38.5	40	65	Unchecked	Checked	144	145	102	84	Unchecked	25.5	6	No	Yes	No	No	No	No	No
4479	2015-07-17	2015-07-15	105981	35	Male	Blank	Checked	Unknown	No	No	Unchecked		Checked	7	Checked	7	Unchecked		Checked	3	Unchecked		Unchecked			Unchecked			Unchecked		35.3	20	61	Checked	Unchecked	62	120	78	96	Unchecked	25.5	14	No	Yes	Yes	Yes	No	No	Yes
4480	2015-07-17	2015-07-16	106188	30	Female	Blank	Checked	Known positive	No	No	Checked	14	Checked	14	Unchecked		Unchecked		Unchecked		Unchecked		Unchecked			Unchecked			Checked	14	35.4	20	60	Unchecked	Checked	66	140	80	98	Unchecked	25	11	No	Yes	No	No	No	No	No
4481	2015-07-22	2015-07-20	106589	56	Male	Blank	Checked	Known positive	Yes, current	No	Unchecked		Checked	7	Unchecked		Unchecked		Checked	3	Unchecked		Unchecked			Unchecked			Unchecked		35.6	22	65	Unchecked	Checked	111	105	70	95	Unchecked		14	No	No	No	No	No	No	No
4482	2015-07-23	2015-07-22	106230	32	Male	Yes	Unchecked	Known positive	Yes, current	Yes	Unchecked		Checked	14	Unchecked		Unchecked		Unchecked		Checked	5	Unchecked			Unchecked			Checked	1	35.5	20	62	Unchecked	Checked	72	137	100	95	Unchecked	26.3	15	No	Yes	No	No	No	No	No
4483	2015-07-25	2015-07-25		40	Male	Blank	Checked	Known positive	No	No	Unchecked		Unchecked		Unchecked		Unchecked		Checked		Unchecked		Unchecked			Unchecked			Unchecked		38.9	24	75	Unchecked	Checked	109	132	78	92	Unchecked		14	No	No	No	No	No	No	No
4484	2015-07-27	2015-07-25	116039	45	Female	Blank	Checked	Known positive	No	No	Checked	30	Checked	30	Unchecked		Unchecked		Checked	1	Checked	1	Unchecked			Unchecked			Unchecked		34.3	20	54	Checked	Unchecked	56	130	85	96	Unchecked	24	15	No	No	No	No	No	No	No
4485	2015-07-27	2015-07-26	104402	34	Male	Blank	Checked	Known positive	No	No	Unchecked		Unchecked		Unchecked		Unchecked		Unchecked		Unchecked		Checked	2	2	Unchecked			Unchecked		35.9	20	70	Unchecked	Checked	55	141	94	92	Unchecked	24.7	12	No	Yes	No	No	Yes	Blank	Yes
4486	2015-07-29	2015-07-29	116388	45	Male	Yes	Unchecked	Known positive	No	No	Unchecked		Checked	3	Unchecked		Unchecked		Unchecked		Unchecked		Unchecked			Unchecked			Unchecked		35.3	28	50	Unchecked	Checked	111	146	90	70	Unchecked	20.2	15	No	Yes	No	No	No	No	No
4487	2015-07-29	2015-07-29	116407	39	Male	Yes	Unchecked	Known positive	Yes, current	No	Unchecked		Checked	6	Unchecked		Checked	3	Unchecked		Unchecked		Unchecked			Unchecked			Unchecked		36.2	20	60	Checked	Unchecked	67	140	86	98	Unchecked	25.6	15	No	Yes	No	No	No	No	No
4488	2015-07-31	2015-07-30	116516	30	Male	Yes	Unchecked	Known positive	Yes, current	No	Unchecked		Checked	60	Checked	14	Checked	14	Unchecked		Checked	14	Unchecked			Unchecked			Unchecked		36.8	20	50	Checked	Unchecked	76	107	76	98	Unchecked	24.3	15	Yes	Yes	Yes	No	No	No	No
4489	2015-08-01	2015-07-31	116586	40	Male	Blank	Checked	Known positive	Yes, current	No	Checked	5	Checked	7	Unchecked		Checked	5	Unchecked		Checked	5	Unchecked			Unchecked			Unchecked		37.9	20	58	Unchecked	Checked	86	130	98	95	Unchecked	24.6	15	No	Yes	No	No	No	No	No
4490	2014-08-03	2015-08-01		27	Female	Yes	Unchecked	Known positive	ART defaulter	Yes	Unchecked		Checked	14	Checked	7	Checked	4	Unchecked		Checked	14	Unchecked			Unchecked			Unchecked		34.3	22	50	Unchecked	Checked	140	134	99	86	Unchecked	23.1	15	No	No	No	No	No	No	No
4491	2015-08-04			36	Female	Yes	Unchecked	Known positive	Yes, current	Yes	Unchecked		Checked	7	Unchecked		Unchecked		Unchecked		Checked	7	Unchecked			Unchecked			Unchecked		37.2	20	50	Checked	Unchecked	60	100	70	97	Unchecked		15	No	Yes	No	No	No	No	No
4492	2015-08-04	2015-08-03	116851	37	Male	Yes	Unchecked	Known positive	Yes, current	No	Unchecked		Checked	7	Unchecked		Unchecked		Unchecked		Checked	7	Unchecked			Unchecked			Checked	4	37.3	20	54	Unchecked	Checked	100	118	75	94	Unchecked	26	15	No	Yes	Yes	Yes	No	No	No
4493	2015-08-04	2015-08-04	117027	42	Male	Yes	Unchecked	Known positive	Yes, current	Yes	Checked	7	Checked	1	Unchecked		Unchecked		Unchecked		Unchecked		Unchecked			Unchecked			Checked	7		20	52	Checked	Unchecked	109	96	60	98	Unchecked	25	15	No	Yes	Yes	No	No	No	No
4494	2015-08-06	2015-08-05	117043	40	Female	Blank	Checked	Known positive	Yes, current	No	Checked	21	Checked	21	Checked	3	Checked	3	Unchecked		Checked	21	Unchecked			Unchecked			Unchecked		36.5	22	42	Unchecked	Checked	70	111	80	95	Unchecked	19.7	14	Yes	Yes	Yes	No	No	No	No
4495	2015-08-07	2015-08-06	117122	28	Male	Yes	Unchecked	Known positive	Yes, current	No	Checked	7	Checked	14	Unchecked		Checked	7	Unchecked		Checked	5	Unchecked			Unchecked			Checked	14	35.9	20	49	Checked	Unchecked	100	116	74	98	Unchecked		15	No	No	No	No	No	No	No
4496	2015-08-10	2015-08-08	117267	30	Female	Blank	Checked	Known positive	Yes, current	No	Checked	14	Checked	14	Checked	14	Checked	7	Checked	1	Checked	40	Unchecked			Unchecked			Checked	7	34.7	19	45	Checked	Unchecked	82	151	105	98	Unchecked	22.6	14	No	Yes	Yes	No	No	No	No
4497	2015-08-19	2015-08-19	*	30	Male	Yes	Unchecked	Known positive	No	No	Checked	6	Checked	6	Unchecked		Unchecked		Unchecked		Checked	1	Unchecked			Unchecked			Unchecked		36	*	*	*	*	90	*		94	Unchecked	*	15	No	No	No	No	No	No	No
4498	2015-08-21	2015-08-20	118541	40	Male	Yes	Unchecked	Known positive	Yes, current	No	Checked	21	Checked	3	Unchecked		Unchecked		Checked	7	Checked	21	Unchecked			Checked			Checked	30	37.5	38	56	Checked	Unchecked	124	141	102	82	Unchecked	24	15	Yes	Yes	No	No	No	No	No
4499	2015-08-26	2015-08-24	118868	30	Female	Blank	Checked	Known positive	Yes, current	No	Unchecked		Checked	30	Checked	3	Checked	7	Unchecked		Checked	7	Unchecked			Unchecked			Unchecked		36.3	20	52	Checked	Unchecked	72	120	78	98	Unchecked	27	14	Yes	Yes	Yes	Yes	No	No	No
4500	2015-08-28	2015-08-27	119136	43	Female	Yes	Unchecked	Known positive	Yes, current	No	Unchecked		Checked	7	Unchecked		Unchecked		Unchecked		Checked	7	Unchecked			Unchecked			Unchecked		36.4	20	70	Unchecked	Checked	86	146	103	96	Unchecked	35.5	15	No	Yes	Yes	Yes	No	No	No
4501	2015-09-02	2015-09-01	119615	40	Male	Yes	Unchecked	Unknown	No	No	Checked	7	Checked	7	Unchecked		Unchecked		Checked	1	Unchecked		Unchecked			Unchecked			Checked	60	36.3	20	60	Unchecked	Checked	73	132	80	96	Unchecked		13	No	Yes	Yes	Yes	No	No	No
4502	2015-09-03	2015-09-03	119690	30	Female	Yes	Unchecked	Known positive	No	No	Checked	21	Checked	14	Unchecked		Checked	14	Unchecked		Unchecked		Unchecked			Unchecked			Checked	60	35.4	20	64	Checked	Unchecked	112	120	90	97	Unchecked		15	No	No	No	No	No	No	Blank
4504	2015-09-04	2015-09-02	119693	26	Male	Yes	Unchecked	Known positive	Yes, current	Yes	Unchecked		Checked	21	Checked	21	Unchecked		Unchecked		Unchecked		Unchecked			Checked		14	Unchecked		36.2	20	55	Checked	Unchecked	95	164	118	96	Unchecked	25	15	No	Yes	No	No	No	Yes	Yes
4505	2015-09-04	2015-09-04		32	Male	Yes	Unchecked	Known positive	No	No	Unchecked		Checked	7	Unchecked		Unchecked		Unchecked		Unchecked		Unchecked			Unchecked			Unchecked		36	20	66	Unchecked	Checked	72	110	70	98	Unchecked		15	No	No	No	No	No	No	No
4506	2015-09-05	2015-09-04	119876	43	Female	Yes	Unchecked	Known positive	Yes, current	Yes	Unchecked		Checked	30	Checked	30	Checked	30	Unchecked		Unchecked		Checked	3	1	Unchecked			Unchecked		34.8	20	60	Checked	Unchecked	92	121	83	97	Unchecked	27	15	No	Yes	No	No	No	No	No
4507	2015-09-06	2015-09-04		26	Male	Blank	Checked	Known negative	Blank	No	Checked	4	Checked	21	Unchecked		Unchecked		Checked	4	Unchecked		Unchecked			Unchecked			Unchecked		36.4	20	50	Checked	Unchecked	72	136	72	93	Unchecked	25	10	No	Yes	No	No	No	No	No
4508	2015-09-06	2015-09-04	119840	40	Female	Yes	Unchecked	Known positive	Yes, current	No	Unchecked		Checked	14	Unchecked		Unchecked		Unchecked		Checked	3	Unchecked			Unchecked			Unchecked		37.3	20	51	Checked	Unchecked	87	90	54	99	Unchecked	24	15	No	Yes	No	No	No	No	No
4509	2015-09-09	2015-06-09	120224	23	Female	Yes	Unchecked	Known positive	Yes, current	No	Checked	14	Checked	30	Unchecked		Unchecked		Unchecked		Checked	30	Unchecked			Unchecked			Checked	30	37.5	24	50	Checked	Unchecked	97	126	74	97	Unchecked	23	15	No	Yes	Yes	No	No	No	No
4510	2015-09-11	2015-09-10	120303	55	Male	Blank	Checked	Known positive	Yes, current	No	Checked	30	Checked	30	Unchecked		Unchecked		Checked	7	Unchecked		Unchecked			Unchecked			Unchecked		36.3	18	45	Unchecked	Checked	83	127	95	93	Unchecked	22	10	No	Yes	No	No	No	No	No
4511	2015-09-11	2015-09-09	120273	54	Female	Blank	Checked	Unknown	No	No	Checked	7	Unchecked		Unchecked		Unchecked		Checked	7	Unchecked		Checked	2		Unchecked			Checked	7	38.3	18	45	Unchecked	Checked	120	110	75	94	Unchecked		13	No	No	No	No	No	No	No
4512	2015-09-14	2015-09-12	120109	32	Male	Yes	Unchecked	Known positive	Yes, current	No	Checked	7	Checked	21	Unchecked		Unchecked		Unchecked		Checked	21	Unchecked			Unchecked			Checked		35.8	20	50	Unchecked	Checked	62	117	87	98	Unchecked	21	15	No	Yes	Yes	Yes	No	No	No
4513	2015-09-15	2015-09-14	120831	28	Male	Yes	Unchecked	Known positive	Yes, current	No	Unchecked		Checked	6	Unchecked		Unchecked		Unchecked		Checked	4	Unchecked			Checked		30	Unchecked		36.5	20	50	Unchecked	Checked	99	131	119	98	Unchecked	24	15	Yes	Yes	No	No	No	No	No
4514	2015-09-15	2015-09-14	120862	72	Female	Blank	Checked	Known positive	Yes, current	No	Unchecked		Unchecked		Unchecked		Unchecked		Checked	1	Unchecked		Unchecked			Unchecked			Checked	14	36	18	50	Unchecked	Checked	89	114	70	98	Unchecked		15	No	Yes	Yes	No	No	No	Yes
4515	2015-09-16	2015-09-15	120983	37	Male	Blank	Checked	Known positive	No	No	Checked	21	Checked	21	Unchecked		Unchecked		Unchecked		Unchecked		Checked	1	1	Unchecked			Unchecked		35.9	20	65	Unchecked	Checked	65	165	112	91	Unchecked	30	12	No	Yes	Yes	Yes	No	No	No
4516	2015-09-16	2015-09-15	120749	27	Male	Blank	Checked	Known positive	No	No	Checked	30	Checked	30	Checked	14	Unchecked		Unchecked		Unchecked		Unchecked			Unchecked			Unchecked					Unchecked	Unchecked					Unchecked	30	12	No	Yes	Yes	Yes	No	No	No
4517	2015-09-18	2015-09-16	121125	30	Male	Yes	Unchecked	Known positive	No	No	Unchecked		Checked	5	Unchecked		Unchecked		Checked	1	Unchecked		Unchecked			Unchecked			Unchecked		35.6	20	54	Checked	Unchecked	47	143	91	98	Unchecked	27	13	No	No	No	No	No	No	No
4518	2015-09-18	2015-09-18	121304	38	Male	Yes	Checked	Unknown	No	No	Unchecked		Checked	30	Unchecked		Unchecked		Unchecked		Unchecked		Unchecked			Unchecked			Unchecked		37.7	20	60	Unchecked	Checked	85	123	79	99	Unchecked	23	15	No	Yes	Yes	Yes	No	No	No
4519	2015-09-20	2015-09-19	121398	39	Male	Blank	Checked	Known positive	Yes, current	No	Checked	30	Checked	30	Checked	30	Unchecked		Checked	3	Unchecked		Unchecked			Unchecked			Unchecked		37.1	20	65	Unchecked	Checked	95	144	80	96	Unchecked	25	10	No	Yes	Yes	Yes	No	No	No
4520	2015-09-21	2015-09-19	121388	41	Male	Blank	Checked	Unknown	No	No	Unchecked		Checked	30	Unchecked		Unchecked		Unchecked		Unchecked		Unchecked			Unchecked			Checked	30	36.6	22	65	Unchecked	Checked	102	140	90	95	Unchecked	28	13	No	Yes	Yes	Yes	No	No	No
4521	2015-09-23	2015-09-23	121677	46	Male	Yes	Unchecked	Known positive	Yes, current	Blank	Checked	21	Checked	21	Unchecked		Checked	7	Unchecked		Unchecked		Unchecked			Unchecked			Unchecked		36.4	20	45	Checked	Unchecked	79	139	88	99	Unchecked	21	15	No	Yes	Yes	Yes	No	No	No
4522	2015-09-30	2015-09-29	125327	21	Male	Blank	Checked	Known positive	Yes, current	No	Checked	30	Checked	30	Unchecked		Unchecked		Checked	3	Unchecked		Unchecked			Unchecked			Checked	30	38.3	20	45	Unchecked	Checked	68	108	54	91	Unchecked	17	14	Yes	Yes	Yes	Yes	No	No	No
4523	2015-10-02	2015-10-02	125528	50	Male	Blank	Checked	Known positive	No	No	Checked	30	Checked	30	Unchecked		Unchecked		Checked	14	Unchecked		Unchecked			Unchecked			Unchecked		35.6	20		Unchecked	Unchecked	60	139	63	98	Unchecked	25	13	No	No	No	No	No	No	No
4524	2015-10-05	2015-10-03		30	Female	Yes	Unchecked	Known positive	Yes, current	No	Unchecked		Checked	14	Unchecked		Unchecked		Unchecked		Checked	14	Checked	10	7	Unchecked			Unchecked		37.4	20	50	Checked	Unchecked	111	130	87	97	Unchecked	23	15	No	Yes	Yes	Yes	No	No	No
4525	2015-10-03	2015-10-05	125675	25	Male	Blank	Checked	Known positive	No	No	Checked	30	Checked	10	Unchecked		Unchecked		Unchecked		Checked	3	Unchecked			Unchecked			Checked	7	38.9	24	45	Checked	Unchecked	107	120	70	90	Unchecked	23	15	No	Yes	Yes	Yes	No	No	Blank
4526	2015-10-05	2015-10-05		38	Female	Yes	Unchecked	Known positive	Yes, current	No	Unchecked		Checked	30	Checked	14	Checked	14	Unchecked		Unchecked		Unchecked			Unchecked			Unchecked		36.4	20	52	Checked	Unchecked	76	120	80	98	Unchecked		15	No	No	No	No	No	No	No
4527	2015-10-07	2015-10-07	125822	48	Female	Blank	Checked	Known positive	Yes, current	Yes	Unchecked		Checked	7	Unchecked		Checked	5	Checked	2	Unchecked		Unchecked			Unchecked			Unchecked		37.6	18	45	Unchecked	Unchecked	60	130	80	96	Unchecked	27	14	No	No	No	No	No	No	No
4528	2015-10-09	2015-10-08	126126	25	Male	Yes	Unchecked	Known positive	No	No	Checked	14	Checked	14	Unchecked		Unchecked		Unchecked		Checked	7	Unchecked			Unchecked			Unchecked		35.6	20	50	Unchecked	Checked	69	130	84	96	Unchecked	22.5	15	No	Yes	Yes	No	No	No	No
4529	2015-10-12	2015-10-11	126366	40	Male	Blank	Checked	Known positive	Yes, current	No	Unchecked		Checked	30	Unchecked		Unchecked		Unchecked		Unchecked		Unchecked			Unchecked			Unchecked		35.8	20	50	Unchecked	Checked	98	112	80	96	Unchecked	19	14	Yes	Yes	Yes	No	No	No	No
4530	2015-10-14	2015-10-13	126587	18	Female	Blank	Checked	Known positive	Yes, current	No	Unchecked		Checked	14	Checked	14	Checked	14	Unchecked		Checked	1	Unchecked			Unchecked			Unchecked		37.4	20	40	Unchecked	Checked	101	105	69	97	Unchecked	22	14	No	Yes	Yes	Yes	No	No	No
4531	2015-10-14	2015-10-10	126267	40	Male	Yes	Unchecked	Known positive	Yes, current	No	Unchecked		Checked	14	Unchecked		Unchecked		Unchecked		Checked	3	Unchecked			Unchecked			Unchecked		36.6	20	55	Checked	Unchecked	81	101	156	90	Unchecked	24	15	No	Yes	Yes	No	No	No	No
4532	2015-10-16	2015-10-15	126709	35	Female	Blank	Checked	Known positive	No	No	Checked	5	Checked	7	Unchecked		Unchecked		Checked	5	Unchecked		Checked	3	2	Unchecked			Unchecked		36.5	18		Unchecked	Unchecked	75	156	103	94	Unchecked	23	13	No	Yes	No	No	Yes	Blank	Yes
4533	2015-10-16	2015-10-14	126623	51	Female	Blank	Checked	Known positive	Yes, current	No	Unchecked		Unchecked		Unchecked		Unchecked		Checked	7	Unchecked		Unchecked			Unchecked			Unchecked		36.6	12	55	Unchecked	Checked	72	180	70	92	Unchecked		14	No	No	No	No	Yes	No	No
4534	2015-10-18	2015-10-18	126935	45	Male	Blank	Checked	Known positive	No	No	Checked	3	Checked	7	Unchecked		Unchecked		Unchecked		Unchecked		Unchecked			Unchecked			Unchecked		35.9	20	57	Unchecked	Checked	59	141	103	95	Unchecked		15	No	Yes	No	No	No	No	No
4535	2015-10-19	2015-10-17	126964	48	Male	Yes	Unchecked	Known positive	Yes, current	No	Checked	14	Checked	14	Unchecked		Unchecked		Unchecked		Checked	7	Unchecked			Unchecked			Unchecked		36.4	20	50	Checked	Unchecked	67	122	68	94	Unchecked	23	15	No	No	No	No	No	No	No
4536	2015-10-20	2015-10-19		35	Male	Blank	Checked	Known positive	Yes, current	No	Checked	7	Checked	7	Unchecked		Unchecked		Checked	2	Checked	7	Unchecked			Unchecked			Unchecked		35.8	22	50.1	Unchecked	Checked	79	73	38	90	Unchecked	23	5	No	No	No	No	Yes	No	Yes
4537	2015-10-22	2015-10-19		47	Female	Blank	Checked	Known positive	ART defaulter	Yes	Unchecked		Checked	30	Checked	30	Unchecked		Checked	5	Unchecked		Checked	2	1	Unchecked			Unchecked		37.1	14	57	Unchecked	Checked	130	131	99		Unchecked	25.5	14	No	Yes	Yes	Yes	No	No	No
4538	2015-10-23	2015-10-22	127414	52	Male	Blank	Checked	Known positive	Yes, current	No	Checked	30	Checked	30	Unchecked		Unchecked		Checked	7	Unchecked		Unchecked			Unchecked			Unchecked		39.4	22		Unchecked	Unchecked	99	98	73		Unchecked	23.5	14	No	Yes	Yes	Yes	No	No	No
4539	2015-10-23	2015-10-22	127467	32	Female	Yes	Unchecked	Known positive	No	No	Checked	14	Checked	14	Unchecked		Unchecked		Unchecked		Checked	14	Checked	3	4	Unchecked			Unchecked		35.1	20	45	Checked	Unchecked	92	115	82	89	Unchecked	22	15	Yes	Yes	No	No	No	No	Blank
4540	2015-10-27	2015-10-26	127713	31	Male	Blank	Checked	Known positive	Yes, current	No	Checked	1	Checked	14	Unchecked		Checked	14	Unchecked		Checked	14	Unchecked			Unchecked			Unchecked		39.2	20	51	Checked	Unchecked	85	130	77	90	Unchecked	23.5	14	No	Yes	Yes	No	No	No	No
4541	2015-10-27	2015-10-27		23	Female	Yes	Unchecked	Known positive	No	No	Unchecked		Unchecked		Unchecked		Unchecked		Unchecked		Checked	14	Unchecked			Unchecked			Unchecked					Unchecked	Unchecked					Unchecked		15	No	No	No	No	No	No	No
4542	2015-10-30	2015-10-29	137038	35	Male	Yes	Unchecked	Known positive	Yes, current	No	Unchecked		Checked	30	Unchecked		Unchecked		Unchecked		Checked	30	Unchecked			Unchecked			Unchecked		36.1	24	60	Unchecked	Checked	74	147	92	98	Unchecked	26.1	15	No	Yes	Yes	Yes	No	No	No
4543	2015-11-01	2015-10-30	137118	41	Female	Blank	Checked	Known positive	No	No	Unchecked		Checked	14	Checked	4	Checked	4	Unchecked		Checked	4	Checked		5	Unchecked			Unchecked		36.4	20	60	Unchecked	Checked	87	132	73	94	Unchecked	26	15	No	Yes	No	No	No	No	No
4544	2015-11-05	2015-11-04	137539	33	Male	Yes	Unchecked	Known positive	Yes, current	Yes	Unchecked		Checked	30	Unchecked		Unchecked		Unchecked		Checked	4	Unchecked			Unchecked			Checked	7	36	20	42	Checked	Unchecked	95	111	78	96	Unchecked	23	15	No	Yes	Yes	Yes	No	No	No
4545	2015-11-07	2015-11-05	137820	55	Female	Yes	Unchecked	Unknown	No	No	Checked	14	Checked	64	Unchecked		Unchecked		Unchecked		Unchecked		Unchecked			Unchecked			Checked	30	34.3	20	68	Checked	Unchecked	55	163	94	95	Unchecked		15	No	Yes	No	No	No	No	No
4546	2015-11-07	2015-11-05		48	Male	Blank	Checked	Known positive	No	No	Checked	14	Checked	14	Unchecked		Unchecked		Checked	1	Checked	3	Checked	2	1	Unchecked			Unchecked		35.4	20	60	Checked	Unchecked	53	141	98	97	Unchecked		15	No	Yes	Yes	No	No	No	Blank
4547	2015-11-11	2015-11-10	138018	38	Male	Blank	Checked	Known positive	Yes, current	No	Checked	14	Checked	14	Unchecked		Unchecked		Checked	14	Unchecked		Unchecked			Unchecked			Unchecked		36.7	20	50	Unchecked	Checked	71	141	95	92	Unchecked	23	14	No	Yes	Yes	No	No	No	No
4548	2015-11-12	2015-11-11	138195	43	Male	Yes	Unchecked	Known positive	No	No	Checked	30	Checked	14	Unchecked		Unchecked		Unchecked		Checked	30	Unchecked			Unchecked			Unchecked		35.8	20	45	Checked	Unchecked	86	131	100	94	Unchecked	23	15	No	No	No	No	No	No	No
4549	2015-11-12	2015-11-11	138221	25	Female	Blank	Checked	Known positive	No	No	Checked	10	Checked	10	Unchecked		Unchecked		Unchecked		Checked	30	Unchecked			Unchecked			Unchecked		36	20	40	Unchecked	Checked	51	106	74	97	Unchecked	22	15	No	No	No	No	No	No	No
4550	2015-11-19	2015-11-18	138899	35	Male	Yes	Unchecked	Known positive	No	No	Checked	14	Checked	14	Unchecked		Unchecked		Unchecked		Checked	5	Unchecked			Unchecked			Unchecked		37.1	18	59	Checked	Unchecked	78	120	65	97	Unchecked	26	15	No	No	No	No	No	No	No
4551	2015-11-20	2015-11-26	138744	43	Female	Blank	Checked	Known positive	No	No	Checked	14	Checked	14	Unchecked		Unchecked		Checked	30	Unchecked		Unchecked			Unchecked			Checked	4	36.6	18	75	Unchecked	Checked	120	116	86	96	Unchecked	32	14	No	Yes	Yes	No	No	No	Blank
4552	2015-11-23	2015-11-21	139137	37	Female	Blank	Checked	Known positive	Yes, current	No	Checked	14	Checked	30	Checked	77	Checked	7	Checked	3	Checked	7	Unchecked			Unchecked			Unchecked		37	20	45	Unchecked	Checked	103	122	86	95	Unchecked	21	13	No	Yes	Yes	Yes	No	No	No
4553	2015-11-23	2015-11-19	138941	45	Female	Blank	Checked	Known positive	No	No	Checked	4	Checked	28	Unchecked		Unchecked		Unchecked		Checked	4	Unchecked			Unchecked			Unchecked		38.1	26	50	Unchecked	Checked	140	130	91	97	Unchecked	24	14	No	No	No	No	No	No	No
4554	2015-11-23	2015-11-19	138923	28	Female	Blank	Checked	Known positive	Yes, current	Unknown	Checked	7	Unchecked		Unchecked		Unchecked		Unchecked		Unchecked		Unchecked			Unchecked			Checked	7	37.5	24	50	Unchecked	Checked	124	124	81	98	Unchecked	22	13	No	Yes	Yes	Yes	Yes	No	Yes
4555	2015-11-26	2015-11-21	137330	25	Male	Blank	Checked	Known positive	Yes, current	No	Checked	14	Unchecked		Unchecked		Unchecked		Checked	14	Checked		Unchecked			Unchecked			Unchecked		35.2	24	35	Unchecked	Checked	117	99	71	97	Unchecked	17	13	Yes	Yes	Yes	No	Blank	Blank	Blank
4556	2015-11-27	2015-11-26	13969	35	Male	Yes	Unchecked	Unknown	No	No	Unchecked		Checked	28	Unchecked		Checked	14	Unchecked		Unchecked		Unchecked			Unchecked			Unchecked		35	20	60	Checked	Unchecked	59	149	96	99	Unchecked	19	15	No	Yes	No	No	No	No	No
4560	2015-12-02	2015-12-01	139919	50	Male	Yes	Unchecked	Known positive	No	No	Unchecked		Checked	30	Unchecked		Unchecked		Unchecked		Unchecked		Unchecked			Unchecked			Unchecked		36.3	20	64	Checked	Unchecked	63	127	87	97	Unchecked	25	15	No	No	No	No	No	No	No
4562	2015-12-02	2015-12-01	139820	41	Female	Yes	Unchecked	Known positive	No	No	Unchecked		Checked	10	Unchecked		Unchecked		Unchecked		Checked	3	Unchecked			Unchecked			Unchecked		36	20		Unchecked	Unchecked		128	80		Unchecked	22	15	No	No	No	No	No	No	No
4563	2015-12-03	2015-11-27	136565	30	Female	Blank	Checked	Known positive	ART defaulter	No	Unchecked		Checked	30	Unchecked		Unchecked		Checked	7	Unchecked		Unchecked			Unchecked			Unchecked		36.4	20	45	Unchecked	Checked	69	124	73	98	Unchecked	22	9	No	Yes	Yes	No	Yes	No	Yes
4564	2015-12-07	2015-12-05	170306	36	Male	Blank	Checked	Known positive	Yes, current	No	Checked		Checked	7	Unchecked		Unchecked		Checked	4	Checked	2	Unchecked			Unchecked			Checked	1	37.8	20	55	Unchecked	Checked	95	101	74	99	Unchecked	21	14	No	Yes	Yes	Yes	No	No	No
4565	2015-12-07	2015-12-03	170157	32	Male	Blank	Checked	Known positive	Yes, current	No	Checked	10	Checked	10	Unchecked		Unchecked		Checked	10	Unchecked		Checked	30	4	Unchecked			Unchecked		37	20	50	Unchecked	Checked	80	134	88	95	Unchecked	22	9	No	Yes	Yes	Yes	Yes	No	No
4566	2015-12-07	2015-12-07	170368	35	Male	Yes	Unchecked	Known positive	Yes, current	Yes	Unchecked		Checked	3	Unchecked		Unchecked		Unchecked		Checked	3	Unchecked			Unchecked			Checked	7	37.7	22	65	Checked	Unchecked	84	101	61	99	Unchecked	26	15	No	Yes	Yes	Yes	No	No	No
4567	2015-12-08	2015-12-07	170495	20	Male	Yes	Unchecked	Known positive	ART defaulter	No	Checked	14	Checked	30	Unchecked		Unchecked		Unchecked		Checked	3	Unchecked			Unchecked			Unchecked		36.4	20	45	Unchecked	Checked	84	118	84	97	Unchecked		15	No	Yes	Yes	Yes	No	No	No
4568	2015-12-09	2015-12-08	170437	38	Male	Yes	Unchecked	Known positive	No	No	Checked		Checked	45	Unchecked		Unchecked		Unchecked		Unchecked		Unchecked			Unchecked			Unchecked		36.6	20	68	Checked	Unchecked	103	144	88	96	Unchecked		15	No	Yes	Yes	Yes	No	No	No
4570	2015-12-15	2015-12-14	171048	56	Male	Blank	Checked	Known positive	ART defaulter	No	Checked	7	Checked	14	Checked	7	Checked	7	Checked	5	Unchecked		Unchecked			Unchecked			Unchecked		35.9	16	60	Unchecked	Checked	80	120	80	97	Unchecked		14	No	Yes	Yes	No	No	No	No
4571	2015-12-15	2015-12-14	171042	53	Male	Blank	Checked	Known positive	Yes, current	No	Unchecked		Checked	30	Checked	14	Checked	14	Checked	30	Unchecked		Unchecked			Unchecked			Unchecked		36.5	18	45	Checked	Unchecked	82	160	90		Unchecked		14	No	No	No	No	No	No	No
4572	2015-12-17	2015-12-15	171150	45	Male	Blank	Checked	Known positive	No	No	Unchecked		Checked	14	Unchecked		Unchecked		Checked	14	Unchecked		Unchecked			Unchecked			Unchecked		36	20	50	Unchecked	Checked	80	127	80	95	Unchecked		14	No	Yes	Yes	Yes	No	No	No
4573	2015-12-18	2015-12-17	171316	45	Male	Yes	Unchecked	Known positive	Yes, current	No	Checked	14	Checked	21	Checked	14	Unchecked		Unchecked		Checked	7	Unchecked			Unchecked			Unchecked		35.9	20	45	Unchecked	Checked	93	120	79	98	Unchecked	21	15	No	No	No	No	No	No	No
4576	2015-12-27	2015-12-23	171809	30	Female	Blank	Checked	Known positive	Yes, current	No	Unchecked		Checked	14	Unchecked		Unchecked		Unchecked		Unchecked		Unchecked			Unchecked			Unchecked		36.1	20	65	Checked	Unchecked	66	135	82	90	Unchecked	28	14	No	No	Yes	Yes	No	No	No
4577	2015-12-27	2015-12-24	171856	27	Female	Blank	Checked	Known positive	No	No	Checked	14	Checked	21	Unchecked		Unchecked		Unchecked		Checked	7	Unchecked			Unchecked			Unchecked		36.5	20	55.2	Unchecked	Unchecked	95	121	89	96	Unchecked	28	13	No	Yes	Yes	Yes	No	No	No
4578	2015-12-29	2015-12-28	172141	37	Female	Blank	Checked	Known positive	Yes, current	No	Checked	30	Checked	30	Checked	7	Unchecked		Unchecked		Checked	2	Unchecked			Unchecked			Checked	4	38	28	45	Unchecked	Checked	111	149	158	98	Unchecked		13	No	Yes	Yes	Yes	No	No	No
4580	2015-12-30	2015-12-29	172761	20	Male	Yes	Unchecked	Known positive	Yes, current	Blank	Checked	3	Checked	3	Unchecked		Unchecked		Unchecked		Checked	3	Unchecked			Unchecked			Checked	30	36.9	20	53	Checked	Unchecked	89	120	72	94	Unchecked	24	15	No	Yes	Yes	Yes	No	No	No
4581	2015-12-30	2015-12-29	172211	36	Female	Blank	Checked	Known positive	No	No	Checked	9	Checked	9	Checked	3	Unchecked		Unchecked		Unchecked		Unchecked			Unchecked			Checked	3	36.5	23	75	Unchecked	Unchecked	92	100	70	95	Unchecked	30	13	No	Yes	Yes	Yes	No	No	No
4582	2016-01-05	2016-01-04	172717	46	Male	Blank	Checked	Known positive	Yes, current	Yes	Unchecked		Checked	30	Unchecked		Unchecked		Checked	30	Unchecked		Unchecked			Unchecked			Checked	14	36.1	18	50.6	Unchecked	Checked	109	123	89	96	Unchecked	24	13	No	Yes	Yes	No	No	No	No
4583	2016-01-06	2016-01-05	172634	32	Female	Yes	Unchecked	Known positive	No	No	Unchecked		Checked	10	Checked	4	Checked	4	Unchecked		Checked	3	Unchecked			Unchecked			Unchecked		36	20	60	Unchecked	Checked	56	133	93	98	Unchecked	28	15	Yes	Yes	Yes	Yes	No	No	No
4584	2016-01-07	2016-01-07	172942	32	Male	Yes	Unchecked	Known positive	Yes, current	No	Checked	21	Checked	30	Unchecked		Checked	14	Unchecked		Unchecked		Unchecked			Unchecked			Unchecked		35.1	18	61	Checked	Unchecked	80	113	80	98	Unchecked	26	15	No	No	No	No	No	No	No
4585	2016-01-12	2016-01-11	182429	50	Male	Blank	Checked	Known positive	Yes, current	No	Checked	14	Checked	14	Unchecked		Unchecked		Checked	2	Unchecked		Unchecked			Unchecked			Unchecked		36.9	20	55	Unchecked	Checked	96	122	58	97	Unchecked	21	13	No	Yes	Yes	No	No	No	No
4586	2016-01-12	2016-01-12	182534	35	Male	Yes	Unchecked	Known positive	Yes, current	No	Unchecked		Checked	21	Unchecked		Unchecked		Unchecked		Unchecked		Unchecked			Unchecked			Unchecked		36.2	20	60	Checked	Unchecked	90	117	80	97	Unchecked	21	15	No	No	No	No	No	No	No
4587	2016-01-14	2016-01-13	182703	37	Female	Blank	Checked	Known positive	ART defaulter	No	Checked	14	Checked	30	Unchecked		Unchecked		Unchecked		Unchecked		Unchecked			Unchecked			Checked	30	36.8	20	35	Unchecked	Checked	132	96	58	84	Unchecked	18	5	No	Yes	Yes	Yes	No	Blank	Blank
4588	2016-01-14	2016-01-13	182680	52	Male	Yes	Unchecked	Unknown	No	No	Checked	14	Checked	14	Unchecked		Unchecked		Unchecked		Checked	3	Unchecked			Unchecked			Unchecked		36.5	20	50	Unchecked	Checked	83	136	67	97	Unchecked	24	15	No	Yes	Yes	Yes	No	No	No
4589	2016-01-14	2016-01-13	182649	32	Male	Yes	Unchecked	Known positive	No	No	Unchecked		Checked	14	Checked	7	Checked	7	Unchecked		Checked	7	Unchecked			Unchecked			Unchecked		36.4	20	60	Unchecked	Checked	83	120	70	98	Unchecked		15	No	Yes	No	No	No	No	No
4590	2016-01-15	2016-01-14	182811	28	Female	Blank	Checked	Known positive	No	No	Unchecked		Checked	7	Unchecked		Unchecked		Unchecked		Checked	3	Checked	5	4	Unchecked			Unchecked		36	20	53	Checked	Unchecked	60	152	107	93	Unchecked	28	14	No	Yes	No	No	No	Yes	Yes
[truncated: 14 more columns]
